# Supplementary material for: Contextual spatial modelling in the horizontal and vertical domains
Source: Sci Rep. 2022 Jun 9;12:9496. doi: 10.1038/s41598-022-13514-5 (PMC9184608; doi:10.1038/s41598-022-13514-5)
Supplement: Supplementary file 1 — Supplementary Information. [file 41598_2022_13514_MOESM1_ESM.xlsx]

## Sheet: Tabelle1
Supplementary Table S1: Results of the contextual machine learning models for cation exchange capacity (CEC), soil acidity (pH), water content at field capacity (θFC) and the soil quality rating (SQR) at the five soil depths (0-10, 10-20, 20-30, 40-60, and 70-100 cm).
Pearsons' correlation coefficient (R2) for the models of the additive model sequences
CEC	0-10 cm	10-20 cm	20-30 cm	40-60 cm	70-100cm	pH	0-10 cm	10-20 cm	20-30 cm	40-60 cm	70-100cm	θFC	0-10 cm	10-20 cm	20-30 cm	40-60 cm	70-100cm	SQR	0-10 cm	10-20 cm	20-30 cm	40-60 cm	70-100cm
Original resolution	0.07238	0.10129	0.08814	0.1047	0.23755	Original resolution	0.12172	0.13897	0.18564	0.1887	0.41452	Original resolution	0.13857	0.18307	0.1609	0.19085	0.30563	Original resolution	0.10023	0.08498	0.1091	0.13168	0.1337
Intermediate level 1	0.09327	0.11879	0.09302	0.11144	0.31678	Intermediate level 1	0.12241	0.16659	0.22852	0.21068	0.39776	Intermediate level 1	0.13694	0.2228	0.19888	0.23287	0.31314	Intermediate level 1	0.07911	0.09463	0.16256	0.12475	0.17103
Octave 1	0.07091	0.11091	0.09108	0.12213	0.28192	Octave 1	0.13892	0.19843	0.20712	0.21204	0.4182	Octave 1	0.13638	0.22904	0.26476	0.22476	0.35331	Octave 1	0.08384	0.08903	0.16173	0.14713	0.16619
Intermediate level 2	0.06146	0.09372	0.08059	0.09565	0.27764	Intermediate level 2	0.1186	0.17125	0.25401	0.19774	0.35039	Intermediate level 2	0.15528	0.22709	0.25501	0.28266	0.35551	Intermediate level 2	0.06875	0.11178	0.154	0.17652	0.19692
Octave 2	0.0659	0.0969	0.10738	0.13408	0.28232	Octave 2	0.12546	0.18958	0.24633	0.21485	0.39963	Octave 2	0.15318	0.20705	0.24506	0.27249	0.37166	Octave 2	0.07469	0.10467	0.15285	0.19687	0.2236
Intermediate level 3	0.08437	0.11304	0.09242	0.13651	0.27017	Intermediate level 3	0.14152	0.17597	0.2247	0.25721	0.38592	Intermediate level 3	0.15301	0.20866	0.23115	0.28259	0.37674	Intermediate level 3	0.06776	0.10557	0.14057	0.17655	0.22581
Octave 3	0.06395	0.10939	0.09189	0.16918	0.24231	Octave 3	0.12316	0.17779	0.20419	0.19199	0.35311	Octave 3	0.12646	0.21181	0.23353	0.29263	0.41114	Octave 3	0.09823	0.12492	0.14821	0.21261	0.278
Intermediate level 4	0.06707	0.12306	0.08834	0.15093	0.25366	Intermediate level 4	0.12184	0.18053	0.20222	0.22228	0.35906	Intermediate level 4	0.14604	0.20519	0.23038	0.30452	0.41307	Intermediate level 4	0.08217	0.12496	0.13465	0.21977	0.28174
Octave 4	0.07075	0.12053	0.10913	0.12886	0.27615	Octave 4	0.12486	0.18492	0.21354	0.24307	0.33516	Octave 4	0.14273	0.20786	0.20446	0.31337	0.37302	Octave 4	0.09679	0.12664	0.13771	0.19264	0.26546
Intermediate level 5	0.07102	0.12111	0.09855	0.127	0.25851	Intermediate level 5	0.12916	0.18544	0.20732	0.21311	0.36901	Intermediate level 5	0.17066	0.20059	0.23072	0.29612	0.37002	Intermediate level 5	0.08861	0.14696	0.12788	0.21638	0.2398
Octave 5	0.06073	0.12104	0.09608	0.12314	0.27465	Octave 5	0.15449	0.19919	0.25017	0.24316	0.39705	Octave 5	0.17562	0.21758	0.23675	0.30303	0.39669	Octave 5	0.09358	0.12	0.15517	0.2022	0.23702
Intermediate level 6	0.08871	0.13456	0.0944	0.14296	0.27216	Intermediate level 6	0.14215	0.18157	0.20927	0.237	0.37474	Intermediate level 6	0.20146	0.24508	0.23521	0.28265	0.39664	Intermediate level 6	0.10669	0.1494	0.14007	0.21246	0.2748
Octave 6	0.10808	0.13997	0.10361	0.12938	0.27354	Octave 6	0.15911	0.19508	0.22246	0.19552	0.36361	Octave 6	0.19752	0.2593	0.26858	0.29831	0.35817	Octave 6	0.13295	0.16094	0.14928	0.25123	0.24793
Intermediate level 7	0.13239	0.13292	0.09409	0.13509	0.26064	Intermediate level 7	0.16142	0.19454	0.22594	0.22506	0.36415	Intermediate level 7	0.19629	0.24218	0.24324	0.30867	0.36828	Intermediate level 7	0.14696	0.15847	0.1372	0.249	0.2546
Octave 7	0.15175	0.12875	0.11311	0.1286	0.25714	Octave 7	0.18836	0.21355	0.2148	0.22451	0.36548	Octave 7	0.20655	0.24032	0.24268	0.30151	0.36977	Octave 7	0.13824	0.14417	0.14614	0.24072	0.23327
Intermediate level 8	0.14066	0.14701	0.11196	0.119	0.23869	Intermediate level 8	0.21113	0.2155	0.23682	0.23102	0.35118	Intermediate level 8	0.20455	0.25141	0.23407	0.301	0.36944	Intermediate level 8	0.1466	0.16746	0.13697	0.23281	0.25085
Octave 8	0.14109	0.14301	0.12289	0.15388	0.27514	Octave 8	0.22289	0.26473	0.23939	0.2413	0.36783	Octave 8	0.21466	0.28327	0.25541	0.28861	0.3757	Octave 8	0.14924	0.16539	0.18662	0.25126	0.21372
Intermediate level 9	0.14391	0.14755	0.12799	0.15209	0.2684	Intermediate level 9	0.22168	0.27419	0.26885	0.24585	0.34902	Intermediate level 9	0.20897	0.28895	0.28416	0.30336	0.38287	Intermediate level 9	0.15911	0.20388	0.21711	0.25629	0.21992
Octave 9	0.1457	0.1495	0.11658	0.14506	0.25129	Octave 9	0.24247	0.24977	0.27147	0.25071	0.34571	Octave 9	0.21391	0.30388	0.30774	0.30756	0.37628	Octave 9	0.16192	0.23607	0.2303	0.28585	0.23463
Intermediate level 10	0.16968	0.18369	0.11828	0.14078	0.26994	Intermediate level 10	0.24929	0.2915	0.2648	0.24269	0.3634	Intermediate level 10	0.23938	0.31703	0.33484	0.35669	0.38912	Intermediate level 10	0.19684	0.23085	0.24845	0.26034	0.24109
Octave 10	0.18072	0.17049	0.1506	0.14784	0.26981	Octave 10	0.26502	0.31681	0.25902	0.27433	0.34903	Octave 10	0.24807	0.3414	0.32168	0.38198	0.45351	Octave 10	0.17713	0.26201	0.24594	0.29337	0.26822
Intermediate level 11	0.19279	0.19811	0.15027	0.16456	0.25498	Intermediate level 11	0.25975	0.30446	0.29647	0.29223	0.39572	Intermediate level 11	0.27734	0.35918	0.33327	0.37546	0.45388	Intermediate level 11	0.19253	0.24205	0.2491	0.29962	0.3229
Octave 11	0.18477	0.18891	0.14535	0.16578	0.26202	Octave 11	0.26967	0.30744	0.30361	0.2854	0.38825	Octave 11	0.27119	0.38946	0.36366	0.38396	0.45985	Octave 11	0.19128	0.2574	0.27781	0.28411	0.33929
Pearsons' correlation coefficient (R2) for the models of the subtractive model sequences
CEC	0-10 cm	10-20 cm	20-30 cm	40-60 cm	70-100cm	pH	0-10 cm	10-20 cm	20-30 cm	40-60 cm	70-100cm	θFC	0-10 cm	10-20 cm	20-30 cm	40-60 cm	70-100cm	SQR	0-10 cm	10-20 cm	20-30 cm	40-60 cm	70-100cm
Original resolution	0.17129	0.20539	0.12613	0.16359	0.27183	Original resolution	0.28247	0.30669	0.30385	0.27743	0.39084	Original resolution	0.27788	0.38575	0.36175	0.38592	0.45349	Original resolution	0.18836	0.25454	0.24798	0.28721	0.3632
Intermediate level 1	0.21076	0.19587	0.14309	0.16692	0.25662	Intermediate level 1	0.27596	0.31148	0.31834	0.27733	0.37546	Intermediate level 1	0.27764	0.37415	0.33865	0.3475	0.45804	Intermediate level 1	0.19225	0.2597	0.27272	0.29014	0.35582
Octave 1	0.19965	0.1926	0.16535	0.1657	0.26339	Octave 1	0.26407	0.3113	0.28799	0.26431	0.3905	Octave 1	0.2764	0.39956	0.31869	0.36835	0.43849	Octave 1	0.20776	0.23861	0.26117	0.30032	0.35166
Intermediate level 2	0.19169	0.19109	0.14356	0.18056	0.28346	Intermediate level 2	0.27898	0.30916	0.30188	0.26887	0.40221	Intermediate level 2	0.26092	0.388	0.34346	0.35962	0.47863	Intermediate level 2	0.18223	0.26712	0.25892	0.31887	0.33488
Octave 2	0.19762	0.20265	0.13728	0.15499	0.28235	Octave 2	0.27712	0.32065	0.30749	0.29266	0.34423	Octave 2	0.26862	0.39788	0.33537	0.34771	0.45057	Octave 2	0.22007	0.27594	0.27757	0.31033	0.3466
Intermediate level 3	0.20187	0.21794	0.15686	0.16379	0.26994	Intermediate level 3	0.28352	0.29678	0.30336	0.26368	0.35244	Intermediate level 3	0.294	0.38707	0.34177	0.37102	0.44988	Intermediate level 3	0.20313	0.26696	0.26063	0.30972	0.35489
Octave 3	0.22003	0.20375	0.15984	0.18402	0.27857	Octave 3	0.3189	0.32423	0.30006	0.26673	0.36799	Octave 3	0.26569	0.3895	0.35153	0.37543	0.47517	Octave 3	0.20794	0.26849	0.27459	0.32136	0.36722
Intermediate level 4	0.19605	0.18911	0.168	0.1875	0.27268	Intermediate level 4	0.28123	0.31948	0.31238	0.28841	0.38099	Intermediate level 4	0.27448	0.38909	0.35319	0.36582	0.43049	Intermediate level 4	0.21628	0.25462	0.30146	0.32233	0.3625
Octave 4	0.17892	0.22268	0.14399	0.16942	0.22422	Octave 4	0.29743	0.31712	0.30718	0.27174	0.37085	Octave 4	0.30127	0.41421	0.37545	0.36699	0.43501	Octave 4	0.21384	0.28112	0.29646	0.32665	0.36036
Intermediate level 5	0.22614	0.22177	0.14909	0.18065	0.27056	Intermediate level 5	0.28531	0.30954	0.3224	0.27874	0.39715	Intermediate level 5	0.2959	0.40519	0.35424	0.35748	0.46406	Intermediate level 5	0.21526	0.26495	0.31235	0.32893	0.34134
Octave 5	0.20867	0.21029	0.14729	0.19463	0.25714	Octave 5	0.30825	0.33219	0.32161	0.27821	0.36891	Octave 5	0.31171	0.41179	0.38659	0.3625	0.46272	Octave 5	0.22076	0.26289	0.3141	0.32632	0.36156
Intermediate level 6	0.187	0.21011	0.13436	0.18467	0.24107	Intermediate level 6	0.3172	0.32112	0.33998	0.2932	0.35545	Intermediate level 6	0.32157	0.41041	0.39322	0.37531	0.43784	Intermediate level 6	0.21602	0.28262	0.32379	0.30037	0.3433
Octave 6	0.19067	0.21184	0.13931	0.1719	0.25375	Octave 6	0.32463	0.31947	0.33272	0.31033	0.4051	Octave 6	0.31119	0.41673	0.36492	0.3559	0.44968	Octave 6	0.22418	0.24228	0.31519	0.30461	0.33706
Intermediate level 7	0.20416	0.21355	0.17907	0.20022	0.26487	Intermediate level 7	0.31887	0.32887	0.32949	0.3142	0.40231	Intermediate level 7	0.27299	0.40018	0.32642	0.32967	0.46038	Intermediate level 7	0.22895	0.24395	0.30818	0.27628	0.34877
Octave 7	0.17199	0.21284	0.15149	0.163	0.25236	Octave 7	0.30968	0.31982	0.35575	0.30122	0.38357	Octave 7	0.25043	0.39729	0.33456	0.30024	0.44074	Octave 7	0.19864	0.20946	0.32257	0.30201	0.3165
Intermediate level 8	0.16054	0.21378	0.1492	0.19445	0.25697	Intermediate level 8	0.29364	0.32738	0.34234	0.3162	0.395	Intermediate level 8	0.25295	0.35915	0.32222	0.32349	0.48665	Intermediate level 8	0.21304	0.19768	0.32909	0.2798	0.3742
Octave 8	0.19348	0.21242	0.15821	0.20096	0.24911	Octave 8	0.25114	0.30931	0.29861	0.30769	0.42152	Octave 8	0.22216	0.35635	0.3466	0.34219	0.45606	Octave 8	0.22593	0.21734	0.32765	0.2636	0.36663
Intermediate level 9	0.17001	0.19811	0.17083	0.15784	0.27597	Intermediate level 9	0.23404	0.27354	0.30931	0.29382	0.37908	Intermediate level 9	0.20714	0.31425	0.30935	0.31859	0.45111	Intermediate level 9	0.20924	0.20545	0.30199	0.24266	0.33857
Octave 9	0.13044	0.22345	0.1527	0.14081	0.24945	Octave 9	0.22056	0.26596	0.29259	0.31358	0.38156	Octave 9	0.19143	0.25636	0.30466	0.2947	0.44994	Octave 9	0.1997	0.1968	0.27062	0.22821	0.34773
Intermediate level 10	0.19106	0.20093	0.16884	0.14475	0.22286	Intermediate level 10	0.22235	0.28067	0.29844	0.32659	0.43077	Intermediate level 10	0.1684	0.23901	0.30123	0.32219	0.46517	Intermediate level 10	0.18865	0.1841	0.26977	0.21904	0.33454
Octave 10	0.16282	0.20686	0.14842	0.14393	0.22505	Octave 10	0.21826	0.25727	0.30821	0.30892	0.43634	Octave 10	0.15607	0.26319	0.27825	0.32414	0.46361	Octave 10	0.16921	0.19575	0.28264	0.20252	0.37751
Intermediate level 11	0.15046	0.19137	0.14943	0.1403	0.23836	Intermediate level 11	0.20647	0.26243	0.31879	0.31477	0.42067	Intermediate level 11	0.16703	0.26801	0.29336	0.29406	0.43469	Intermediate level 11	0.13258	0.17932	0.27175	0.17713	0.32833
Octave 11	0.1408	0.19773	0.13089	0.15059	0.27527	Octave 11	0.19725	0.2658	0.29553	0.3076	0.39775	Octave 11	0.169	0.27363	0.29847	0.32013	0.44819	Octave 11	0.14121	0.19606	0.26464	0.20803	0.34875

## Sheet: Tabelle2
CoM000	0.18836	0.25454	0.24798	0.28721	0.3632
CoM050	0.19225	0.2597	0.27272	0.29014	0.35582
CoM100	0.20776	0.23861	0.26117	0.30032	0.35166
CoM150	0.18223	0.26712	0.25892	0.31887	0.33488
CoM200	0.22007	0.27594	0.27757	0.31033	0.3466
CoM250	0.20313	0.26696	0.26063	0.30972	0.35489
CoM300	0.20794	0.26849	0.27459	0.32136	0.36722
CoM350	0.21628	0.25462	0.30146	0.32233	0.3625
CoM400	0.21384	0.28112	0.29646	0.32665	0.36036
CoM450	0.21526	0.26495	0.31235	0.32893	0.34134
CoM500	0.22076	0.26289	0.3141	0.32632	0.36156
CoM550	0.21602	0.28262	0.32379	0.30037	0.3433
CoM600	0.22418	0.24228	0.31519	0.30461	0.33706
CoM650	0.22895	0.24395	0.30818	0.27628	0.34877
CoM700	0.19864	0.20946	0.32257	0.30201	0.3165
CoM750	0.21304	0.19768	0.32909	0.2798	0.3742
CoM800	0.22593	0.21734	0.32765	0.2636	0.36663
CoM850	0.20924	0.20545	0.30199	0.24266	0.33857
CoM900	0.1997	0.1968	0.27062	0.22821	0.34773
CoM950	0.18865	0.1841	0.26977	0.21904	0.33454
CoM1000	0.16921	0.19575	0.28264	0.20252	0.37751
CoM1050	0.13258	0.17932	0.27175	0.17713	0.32833
CoM1100	0.14121	0.19606	0.26464	0.20803	0.34875
